# Supplementary material for: Iodine Intake Estimated by 24 h Urine Collection in the Italian Adult Population: 2008–2012 Survey
Source: Nutrients. 2021 May 1;13(5):1529. doi: 10.3390/nu13051529 (PMC8147380; doi:10.3390/nu13051529)
Supplement: Supplementary file 1 [file nutrients-13-01529-s001.zip]

Archive with 1 entries (1 files):
- nutrients-1142237-supplementary.pdf
